# Supplementary material for: A Head-to-Head Meta-Analysis of 35,052 Smooth vs Textured Implants in Breast Reconstruction and Augmentation
Source: Aesthet Surg J Open Forum. 2026 Feb 12;8:ojag032. doi: 10.1093/asjof/ojag032 (PMC12997531; doi:10.1093/asjof/ojag032)
Supplement: ojag032_Supplementary_Data [file ojag032_supplementary_data.zip]

Archive with 2 entries (2 files):
- Supplemental Figure 1. Smooth vs Tetxured ASJOF PRISMA_2020_checklist.docx
- Supplemental_Table_1.docx
